# Supplementary material for: Enhanced Stomatal Conductance Supports Photosynthesis in Wheat to Improved NH4+ Tolerance
Source: Plants (Basel). 2023 Dec 27;13(1):86. doi: 10.3390/plants13010086 (PMC10780695; doi:10.3390/plants13010086)
Supplement: Supplementary file 1 [file plants-13-00086-s001.zip]

Archive with 1 entries (1 files):
- plants-2754458-supplementary.pdf
